# Supplementary material for: Identification of a Selective Inhibitor of Human NFS1, a Cysteine Desulfurase Involved in Fe-S Cluster Assembly, via Structure-Based Virtual Screening
Source: Int J Mol Sci. 2025 Mar 19;26(6):2782. doi: 10.3390/ijms26062782 (PMC11942905; doi:10.3390/ijms26062782)
Supplement: Supplementary file 1 [file ijms-26-02782-s001.zip]

Archive with 1 entries (1 files):
- ijms-3519694-supplementary.pdf
